# Supplementary material for: Bone Reporting and Data System on MRI (Bone-RADS-MRI): a validation study by four readers on 275 cases from three local and two public databases
Source: Insights Imaging. 2025 Jul 17;16:155. doi: 10.1186/s13244-025-02040-3 (PMC12271034; doi:10.1186/s13244-025-02040-3)
Supplement: Supplementary file 2 — Supplementary Data [file 13244_2025_2040_MOESM2_ESM.xlsx]

## Sheet: Supplementary Data S1
No	Source	Gender	Age	Diagnosis	T1WI	T2WI	Site	Malignancy history	Hyperlink
ER_044	ER	M	27	Aggresive Vertebral Body Haemangioma	Low	High	Spine	Absent	https://www.eurorad.org/case/12976
ER_045	ER	F	35	Intraosseous epidermal cysts	Low	High	Lower limb	Absent	https://www.eurorad.org/case/13109
ER_046	ER	F	49	Rosai Dorfman disease presented as bone tumour	Low	High	Lower limb	Absent	https://www.eurorad.org/case/13064
ER_047	ER	M	58	Paget disease of the distal radius	Low	High	Upper limb	Absent	https://www.eurorad.org/case/13425
ER_048	ER	F	22	Aggressive vertebral haemangioma	Low	High	Spine	Absent	https://www.eurorad.org/case/13830
ER_049	ER	M	52	Intraosseous lipoma of the sacrum	Much high	High	Pelvic bone	Absent	https://www.eurorad.org/case/13726
ER_050	ER	F	55	Pelvic bone giant cell tumour	Low	High	Pelvic bone	Absent	https://www.eurorad.org/case/14294
ER_051	ER	M	44	Peripheral schwannoma mimicking a bone tumour	Low	High	Upper limb	Absent	https://www.eurorad.org/case/14184
ER_052	ER	M	42	Dysbaric osteonecrosis of the humerus	Much high	High	Upper limb	Absent	https://www.eurorad.org/case/14398
ER_053	ER	M	21	Scoliosis secondary to spinal osteoblastoma	Low	High	Spine	Absent	https://www.eurorad.org/case/14834
ER_054	ER	F	63	Heterogenous fibrous dysplasia mimicking metastatic malignancy in patient with localised lung cancer	Low	High	Lower limb	Lung cancer	https://www.eurorad.org/case/14705
ER_055	ER	M	36	Hip intraarticular osteoid osteoma	Low	High	Pelvic bone	Absent	https://www.eurorad.org/case/14960
ER_056	ER	M	52	Post-traumatic osteolysis of the distal clavicle	Low	High	Upper limb	Absent	https://www.eurorad.org/case/15570
ER_057	ER	M	77	Calcific tendinopathy of the pectoralis major mimicking bony metastasis	Low	High	Upper limb	Absent	https://www.eurorad.org/case/15123
ER_058	ER	M	19	Medial tibial stress syndrome	Low	High	Lower limb	Absent	https://www.eurorad.org/case/15600
ER_059	ER	M	33	Distal clavicular osteolysis in a bodybuilder	Low	High	Upper limb	Absent	https://www.eurorad.org/case/15701
ER_060	ER	F	65	Hibernoma with broad bone erosions	Much high	High	Pelvic bone	Absent	https://www.eurorad.org/case/15509
ER_061	ER	M	44	Invasive vertebral haemangioma	Much high	High	Spine	Absent	https://www.eurorad.org/case/15781
ER_062	ER	M	60	Primary intraosseous psammomatous melanotic schwannoma of the sacrum	High with fluid/fluid level or hemorrhage	High	Pelvic bone	Absent	https://www.eurorad.org/case/15643
ER_063	ER	F	18	Chondromesenchymal hamartoma of the chest wall	Low	High	Other	Absent	https://www.eurorad.org/case/15590
ER_064	ER	F	54	Aggressive giant cell tumour of the metacarpal	Low	High	Upper limb	Absent	https://www.eurorad.org/case/15826
ER_065	ER	M	74	Navicular-medial cuneiform osteomyelitis	Low	High	Lower limb	Absent	https://www.eurorad.org/case/15812
ER_066	ER	M	68	Extensive metastases from prostate carcinoma	Low	High	Lower limb	other tumor	https://www.eurorad.org/case/16003
ER_067	ER	M	68	Liposclerosing myxofibrous tumour	Much high	High	Lower limb	Absent	https://www.eurorad.org/case/15865
ER_068	ER	M	34	osteonecrosis of the lunate bone	Low	High	Upper limb	Absent	https://www.eurorad.org/case/15906
ER_069	ER	M	33	Alveolar soft part sarcoma of the scapula	Slight high	High	Upper limb	Absent	https://www.eurorad.org/case/16227
ER_070	ER	F	83	Pneumosinus dilatans associated with fibrous dysplasia	Low	High	Other	Absent	https://www.eurorad.org/case/16443
ER_071	ER	F	23	Osseous Hodgkin lymphoma	Low	High	Upper limb	Absent	https://www.eurorad.org/case/16462
ER_072	ER	M	78	Prostatic adenocarcinoma bone metastasis	Low	High	Upper limb	Absent	https://www.eurorad.org/case/16544
ER_073	ER	M	30	Extra-axial chordoma of the tibia	Low	High	Lower limb	Absent	https://www.eurorad.org/case/16559
ER_074	ER	M	27	Intraosseous lipoma of the tibia with cystic degeneration	Low	High	Lower limb	Absent	https://www.eurorad.org/case/16658
ER_075	ER	F	22	A rare case of benign fibrous histiocytoma of the iliac bone	Low	High	Pelvic bone	Absent	https://www.eurorad.org/case/16684
ER_076	ER	M	67	Intraosseous venous drainage anomaly: a case report and the role of the radiologist	Low	High	Lower limb	Absent	https://www.eurorad.org/case/16695
ER_077	ER	M	78	Femur melorheostosis	Low	Low	Lower limb	Absent	https://www.eurorad.org/case/16699
ER_078	ER	M	24	Aneurysmal bone cyst of mandible	Low	High	Other	Absent	https://www.eurorad.org/case/17002
ER_079	ER	F	43	Xanthoma of the bone in a hyperlipidemic patient	Low	High	Lower limb	Absent	https://www.eurorad.org/case/17204
ER_080	ER	M	35	Denosumab-treated giant cell tumour of bone	Slight high	High	Upper limb	Absent	https://www.eurorad.org/case/17256
ER_081	ER	M	61	Chronic subperiosteal hematoma of the iliac bone	High with fluid/fluid level or hemorrhage	High	Pelvic bone	Absent	https://www.eurorad.org/case/17305
ER_082	ER	F	48	Benign notochordal cell tumor of the sacrum	Low	High	Spine	Absent	https://www.eurorad.org/case/17301
ER_083	ER	M	60	Intraosseous epithelioid haemangioendothelioma	Low	High	Upper limb	Absent	https://www.eurorad.org/case/17396
ER_084	ER	F	35	Giant cell tumor of the sacrum	Low	High	Pelvic bone	Absent	https://www.eurorad.org/case/17442
ER_085	ER	M	65	Incidental finding of a malignant peripheral nerve sheath tumor associated with grade three spindle cell sarcoma	Low	High	Lower limb	Absent	https://www.eurorad.org/case/17582
ER_086	ER	M	49	Chronic Venous Insufficiency Mimicking Osteomyelitis	Low	High	Lower limb	Absent	https://www.eurorad.org/case/17620
ER_087	ER	F	58	Metastatic primary bone diffuse large B-cell lymphoma	Low	High	Lower limb	lymphoma	https://www.eurorad.org/case/17669
ER_088	ER	F	91	Pseudocyst of the humeral head	Low	High	Upper limb	Absent	https://www.eurorad.org/case/17711
ER_089	ER	M	53	Calcaneal Osteosarcoma	Low	High	Lower limb	Absent	https://www.eurorad.org/case/17726
ER_090	ER	M	37	Periosteal chondrosarcoma	Low	High	Pelvic bone	Absent	https://www.eurorad.org/case/17760
ER_091	ER	F	33	Serous atrophy of bone marrow	Low	Low	Lower limb	Absent	https://www.eurorad.org/case/18195
ER_092	ER	F	29	Osteoblastoma-like osteosarcoma	Low	High	Upper limb	Absent	https://www.eurorad.org/case/18150
ER_093	ER	F	22	Giant cell tumour of bone	Low	High	Upper limb	Absent	https://www.eurorad.org/case/18301
ER_094	ER	F	73	Periosteal reaction due to chronic venous insufficiency	Low	High	Lower limb	Absent	https://www.eurorad.org/case/18568
LA_001	LA	F	62	Osteochondroma	Much high	Low	Lower limb	Absent	None
LA_002	LA	F	29	Osteochondroma	Much high	Low	Lower limb	Absent	None
LA_003	LA	F	53	Giant cell tumor of bone	Low	High	Lower limb	Absent	None
LA_004	LA	M	66	Aneurysmal bone cyst	Low	High	Lower limb	Absent	None
LA_005	LA	F	33	Osteoma	Low	Low	Lower limb	Absent	None
LA_006	LA	M	27	Osteoma	Low	Low	Lower limb	Absent	None
LA_007	LA	F	59	Benign bone lesion no change with 2 year follow-up	Much high	Low	Lower limb	Absent	None
LA_008	LA	F	25	Benign bone lesion no change with 2 year follow-up	Low	High	Lower limb	Absent	None
LA_009	LA	F	65	Benign bone lesion no change with 2 year follow-up	Low	High	Lower limb	Absent	None
LA_010	LA	F	55	Benign bone lesion no change with 2 year follow-up	Low	High	Lower limb	Absent	None
LA_011	LA	M	47	Chondrosarcoma	Low	High	Upper limb	Absent	None
LA_012	LA	F	66	Benign bone lesion no change with 2 year follow-up	Low	High	Lower limb	Absent	None
LA_013	LA	F	60	Benign bone lesion no change with 2 year follow-up	Low	High	Lower limb	Absent	None
LA_014	LA	F	18	Osteosarcoma	Low	High	Lower limb	Absent	None
LA_015	LA	F	54	Benign bone lesion no change with 2 year follow-up	Low	High	Lower limb	Absent	None
LA_016	LA	M	75	Benign bone lesion no change with 2 year follow-up	Low	High	Lower limb	Absent	None
LA_017	LA	M	24	Benign bone lesion no change with 2 year follow-up	Low	High	Lower limb	Absent	None
LA_018	LA	F	44	Fibrous dysplasia	Low	High	Lower limb	Absent	None
LA_019	LA	M	48	Enchondroma	Low	High	Lower limb	Absent	None
LA_020	LA	M	28	Giant cell tumor of tendon sheath	Low	High	Lower limb	Absent	None
LA_021	LA	F	51	Benign bone lesion no change with 2 year follow-up	Slight high	Low	Lower limb	Absent	None
LA_022	LA	M	78	Bone metastasis	Low	High	Upper limb	gastric carcinoma	None
LA_023	LA	M	74	Bone sarcoma	Low	High	Lower limb	Absent	None
LA_024	LA	F	22	Fibrous dysplasia	Low	Low	Lower limb	Absent	None
LA_025	LA	F	70	Benign bone lesion no change with 2 year follow-up	Low	High	Lower limb	Absent	None
LA_026	LA	M	18	Osteosarcoma	Low	High	Lower limb	Absent	None
LA_027	LA	F	54	Osteomyelitis	Slight high	High	Lower limb	Absent	None
LA_028	LA	M	63	Bone sarcoma	Low	High	Pelvic bone	Absent	None
LA_029	LA	F	71	Bone sarcoma	Low	High	Pelvic bone	Absent	None
LA_030	LA	F	46	Benign bone lesion no change with 2 year follow-up	Low	High	Upper limb	Absent	None
LA_031	LA	M	25	Benign bone lesion no change with 2 year follow-up	Low	High	Upper limb	Absent	None
LA_032	LA	M	41	Benign bone lesion no change with 2 year follow-up	Low	High	Lower limb	Absent	None
LA_033	LA	F	60	Benign bone lesion no change with 2 year follow-up	Low	High	Upper limb	Absent	None
LA_034	LA	F	24	Benign bone lesion no change with 2 year follow-up	Slight high	High	Lower limb	Absent	None
LA_035	LA	M	36	Benign bone lesion no change with 2 year follow-up	Low	High	Lower limb	Absent	None
LA_036	LA	F	47	Benign bone lesion no change with 2 year follow-up	Low	High	Lower limb	Absent	None
LA_037	LA	M	75	Spindle cell sarcoma	Low	High	Upper limb	Absent	None
LA_038	LA	M	43	Benign bone lesion no change with 2 year follow-up	Low	High	Lower limb	Absent	None
LA_039	LA	M	62	Bone metastasis	Low	High	Lower limb	lymphoma	None
LA_040	LA	M	28	Bone metastasis	Low	High	Upper limb	lymphoma	None
LA_041	LA	F	78	Benign bone lesion no change with 2 year follow-up	Low	High	Other	Absent	None
LA_042	LA	F	56	Chondrosarcoma	Low	High	Other	Absent	None
LA_043	LA	M	59	Bone metastasis	Low	High	Lower limb	other tumor	None
LA_044	LA	M	40	Benign bone lesion no change with 2 year follow-up	Low	High	Upper limb	Absent	None
LB_001	LB	M	69	Osteosarcoma (Small Cell)	Low	High	Pelvic bone	Absent	None
LB_002	LB	F	21	Osteosarcoma (CMF-lkie)	Low	High	Lower limb	Absent	None
LB_003	LB	F	56	Osteosarcoma (CMF-lkie)	Low	High	Lower limb	Absent	None
LB_004	LB	M	51	Osteosarcoma (CMF-lkie)	Slight high	High	Other	Absent	None
LB_005	LB	F	33	PEComa	Low	High	Upper limb	Absent	None
LB_006	LB	M	60	Chondromyxoid fibroma	Low	High	Pelvic bone	Absent	None
LB_007	LB	F	20	Osteosarcoma (Ostesoblastoma like)	Low	High	Upper limb	Absent	None
LB_008	LB	F	36	Phosphaturic mesenchymal tumor	Low	High	Pelvic bone	Absent	None
LB_009	LB	F	18	Osteochondroma	Much high	High	Lower limb	Absent	None
LB_010	LB	M	20	Enchondroma	Low	High	Upper limb	Absent	None
LB_011	LB	M	25	Enchondroma	Low	High	Upper limb	Absent	None
LB_012	LB	F	26	Haemangioma	High with fluid/fluid level or hemorrhage	High	Upper limb	Absent	None
LB_013	LB	M	65	Solitary bone plasmacytoma	Slight high	High	Lower limb	Absent	None
LB_014	LB	M	27	Giant cell tumor of bone	Low	High	Lower limb	Absent	None
LB_015	LB	M	40	Giant cell tumor of bone	Low	High	Lower limb	Absent	None
LB_016	LB	M	26	Osteoblastoma	Low	High	Lower limb	Absent	None
LB_017	LB	M	30	Osteoblastoma	Low	High	Spine	Absent	None
LB_018	LB	M	18	Osteosarcoma	Slight high	High	Lower limb	Absent	None
LB_019	LB	M	24	Osteosarcoma (Parosteal)	Low	High	Lower limb	Absent	None
LB_020	LB	M	26	Osteosarcoma (Periosteal)	Low	High	Lower limb	Absent	None
LB_021	LB	F	40	Osteosarcoma (High-grade surface)	Low	High	Lower limb	Absent	None
LB_022	LB	F	24	Osteosarcoma (Well differentiated)	Low	High	Upper limb	Absent	None
LB_023	LB	M	24	Osteoid osteoma	Low	High	Lower limb	Absent	None
LB_024	LB	M	57	Intraosseous lipoma	Low	High	Upper limb	Absent	None
LB_025	LB	F	18	Osteochondroma	Much high	High	Upper limb	Absent	None
LB_026	LB	M	37	Osteochondroma	Much high	Low	Lower limb	Absent	None
LB_027	LB	M	22	Enchondroma	Low	High	Upper limb	Absent	None
LB_028	LB	F	19	Enchondroma	Low	High	Upper limb	Absent	None
LB_029	LB	M	22	Chondroblastoma	Low	High	Upper limb	Absent	None
LB_030	LB	F	44	Chondrosarcoma	Low	High	Pelvic bone	Absent	None
LB_031	LB	M	25	Chondrosarcoma	Slight high	High	Upper limb	Absent	None
LB_032	LB	M	39	Chondrosarcoma	Low	High	Upper limb	Absent	None
LB_033	LB	F	28	Chondrosarcoma	Low	Low	Lower limb	Absent	None
LB_034	LB	F	50	Chondrosarcoma	Low	High	Lower limb	Absent	None
LB_035	LB	F	69	Chondrosarcoma	Low	High	Upper limb	Absent	None
LB_036	LB	M	34	Malignant fibrohistiocytoma	Low	High	Lower limb	Absent	None
LB_037	LB	F	28	Malignant fibrohistiocytoma	Much high	High	Lower limb	Absent	None
LB_038	LB	M	54	Benign notochordal cell tumor	Low	High	Spine	Absent	None
LB_039	LB	M	22	Ossifying fibroma	Low	High	Other	Absent	None
LB_040	LB	M	67	Liposclerosing myxofibrous tumor	Low	High	Lower limb	Absent	None
LB_041	LB	M	61	Chondromyxoid fibroma	Low	High	Lower limb	Absent	None
LB_042	LB	M	54	Osteosarcoma (Ostesoblastoma like)	Low	High	Upper limb	Absent	None
LB_043	LB	F	45	Fibromyxoma	Much high	High	Lower limb	Absent	None
LB_044	LB	F	21	Bizarre Parostoeal Osteochondromatous Proliferation (Nora's disease)	Low	High	Lower limb	Absent	None
LB_045	LB	F	47	Liposclerosing myxofibrous tumor	Low	High	Lower limb	Absent	None
LB_046	LB	M	70	Chordoma	Low	High	Pelvic bone	Absent	None
LB_047	LB	M	55	Ganglion involving bone	Low	High	Lower limb	Absent	None
LB_048	LB	F	38	Chondromyxoid fibroma	Low	High	Lower limb	Absent	None
LB_049	LB	F	48	Giant cell tumor of bone + Aneurysmal bone cyst	Slight high	High	Upper limb	Absent	None
LB_050	LB	M	54	Fibrous dysplasia + Malignant transformation (Osteosarcoma)	Low	High	Lower limb	Absent	None
LC_001	LC	M	19	Osteosarcoma	Low	High	Lower limb	Absent	None
LC_002	LC	M	48	Spindle cell sarcoma	Low	High	Upper limb	Absent	None
LC_003	LC	M	18	Synovial sarcoma	High with fluid/fluid level or hemorrhage	High	Lower limb	Absent	None
LC_004	LC	F	46	Chondrosarcoma	Low	High	Upper limb	Absent	None
LC_005	LC	M	24	Osteosarcoma	High with fluid/fluid level or hemorrhage	High	Pelvic bone	Absent	None
LC_006	LC	F	47	Chondrosarcoma	Low	High	Upper limb	Absent	None
LC_007	LC	M	18	Osteosarcoma	Low	High	Lower limb	Absent	None
LC_008	LC	F	58	Pigmentated villous nodular synovitis	Low	High	Pelvic bone	Absent	None
LC_009	LC	F	39	Aggressive haemangioma	Low	High	Spine	Absent	None
LC_010	LC	F	31	Aneurysmal bone cyst	Low	High	Spine	Absent	None
LC_011	LC	M	68	Pigmentated villous nodular synovitis	Slight high	High	Lower limb	Absent	None
RP_001	RP	M	30	Chondrosarcoma	Low	High	Upper limb	Absent	https://radiopaedia.org/cases/secondary-chondrosarcoma?lang=us
RP_002	RP	M	20	Osteochondroma	Much high	High	Lower limb	Absent	https://radiopaedia.org/cases/osteochondroma-36?lang=us
RP_003	RP	F	30	Chondrosarcoma	Low	High	Other	Absent	https://radiopaedia.org/cases/chondrosarcoma-of-the-nasal-septum-1
RP_004	RP	M	40	Telangiectatic osteosarcoma	High with fluid/fluid level or hemorrhage	High	Upper limb	Absent	https://radiopaedia.org/cases/telangiectatic-osteosarcoma-6?lang=us
RP_005	RP	F	50	Enchondroma	Low	High	Upper limb	Absent	https://radiopaedia.org/cases/enchondroma-17?lang=us
RP_006	RP	M	25	Ewing sarcoma	Low	High	Other	Absent	https://radiopaedia.org/cases/ewing-sarcoma-of-the-chest-wall-3?lang=us
RP_007	RP	M	70	Enchondroma	Low	High	Lower limb	Absent	https://radiopaedia.org/cases/enchondroma-distal-femur?lang=us
RP_008	RP	M	50	Enchondroma	Low	High	Lower limb	Absent	https://radiopaedia.org/cases/enchondroma-31?lang=us
RP_009	RP	F	60	Intraosseous atypical meningioma	Low	High	Other	Absent	https://radiopaedia.org/cases/intraosseous-atypical-meningioma?lang=us
RP_010	RP	F	20	Osteochondroma	Much high	High	Lower limb	Absent	https://radiopaedia.org/cases/osteochondroma-fibula
RP_011	RP	F	65	Liposclerosing myxofibrous tumor	Low	High	Lower limb	Absent	https://radiopaedia.org/cases/liposclerosing-myxofibrous-tumor-3?lang=us
RP_012	RP	M	25	Chondroblastoma	Low	High	Lower limb	Absent	https://radiopaedia.org/cases/chondroblastoma-of-the-talus?lang=us
RP_013	RP	M	20	Giant cell tumor of bone	Low	High	Lower limb	Absent	https://radiopaedia.org/cases/giant-cell-tumor-18?lang=us
RP_014	RP	F	35	Enchondroma	Low	High	Lower limb	Absent	https://radiopaedia.org/cases/enchondroma-6?lang=us
RP_015	RP	M	45	Telangiectatic osteosarcoma	Much high	High	Lower limb	Absent	https://radiopaedia.org/cases/telangiectatic-osteosarcoma-tos?lang=us
RP_016	RP	M	20	Osteoid osteoma	Low	Low	Upper limb	Absent	https://radiopaedia.org/cases/intraarticular-osteoid-osteoma-of-elbow-joint-associated-with-synovitis?lang=us
RP_017	RP	F	40	Osteochondroma	Much high	High	Lower limb	Absent	https://radiopaedia.org/cases/osteochondroma-sessile-1
RP_018	RP	F	50	Primary lymphoma of bone	Low	High	Lower limb	Absent	https://radiopaedia.org/cases/primary-lymphoma-of-bone?lang=us
RP_019	RP	M	20	Osteochondroma	Low	High	Upper limb	Absent	https://radiopaedia.org/cases/osteochondroma-humerus-9?lang=us
RP_020	RP	F	55	Chondrosarcoma	Low	High	Upper limb	Absent	https://radiopaedia.org/cases/chondrosarcoma-12?lang=us
RP_021	RP	F	30	Sacroiliitis	Low	High	Pelvic bone	Absent	https://radiopaedia.org/cases/sacroiliitis-4?lang=us
RP_022	RP	M	55	Chondrosarcoma	Low	High	Lower limb	Absent	https://radiopaedia.org/cases/chondrosarcoma-phalanx?lang=us
RP_023	RP	M	45	Giant cell tumor of bone	Low	High	Lower limb	Absent	https://radiopaedia.org/cases/giant-cell-tumour-toe?lang=us
RP_024	RP	M	35	Pott puffy tumor	Low	High	Other	Absent	https://radiopaedia.org/cases/pott-puffy-tumor-4?lang=us
RP_025	RP	M	50	Osteochondroma	Much high	High	Lower limb	Absent	https://radiopaedia.org/cases/osteochondroma-femur?lang=us
RP_026	RP	M	30	Fibrous dysplasia	Low	High	Other	Absent	https://radiopaedia.org/cases/craniofacial-fibrous-dysplasia-10?lang=us
RP_027	RP	M	30	Aneurysmal bone cyst	Slight high	High	Spine	Absent	https://radiopaedia.org/cases/aneurysmal-bone-cyst-31?lang=us
RP_028	RP	M	60	Chordoma	Low	High	Spine	Absent	https://radiopaedia.org/cases/sacral-chordoma-5?lang=us
RP_029	RP	F	25	Giant cell tumor of bone	Low	High	Lower limb	Absent	https://radiopaedia.org/cases/giant-cell-tumor-19?lang=us
RP_030	RP	F	20	Non-ossifying fibroma	Low	High	Lower limb	Absent	https://radiopaedia.org/cases/non-ossifying-fibroma-nof-3?lang=us
RP_031	RP	F	45	Enchondroma	Low	High	Lower limb	Absent	https://radiopaedia.org/cases/enchondroma-12?lang=us
RP_032	RP	M	40	Giant cell tumor of bone	Low	High	Spine	Absent	https://radiopaedia.org/cases/sacrococcygeal-giant-cell-tumour?lang=us
RP_033	RP	M	70	Solitary bone plasmacytoma	Low	High	Spine	Absent	https://radiopaedia.org/cases/solitary-bone-plasmacytoma-5?lang=us
RP_034	RP	F	18	Osteosarcoma	Low	High	Lower limb	Absent	https://radiopaedia.org/cases/osteosarcoma-37?lang=us
RP_035	RP	M	30	Giant cell tumor of bone	Low	High	Lower limb	Absent	https://radiopaedia.org/cases/giant-cell-tumour-sarcomatous-degeneration-with-pathological-fracture?lang=us
RP_036	RP	M	35	Osteochondroma	Much high	High	Lower limb	Absent	https://radiopaedia.org/cases/osteochondroma-32?lang=us
RP_037	RP	F	30	Eosinophilic granuloma	Slight high	High	Other	Absent	https://radiopaedia.org/cases/eosinophilic-granuloma-of-the-skull?lang=us
RP_038	RP	M	60	Chondrosarcoma	Low	High	Other	Absent	https://radiopaedia.org/cases/skull-base-chondrosarcoma?lang=us
RP_039	RP	M	19	Aneurysmal bone cyst with non-ossifying fibroma	Low	High	Upper limb	Absent	https://radiopaedia.org/cases/aneurysmal-bone-cyst-with-non-ossifying-fibroma?lang=us
RP_040	RP	M	35	Intraosseous lipoma	Low	High	Pelvic bone	Absent	https://radiopaedia.org/cases/intraosseous-lipoma-iliac-bone?lang=us
RP_041	RP	M	35	Hemangioma	Much high	High	Spine	Absent	https://radiopaedia.org/cases/vertebral-hemangioma-5?lang=us
RP_042	RP	M	65	Renal cell carcinoma metastasis	Low	High	Lower limb	Absent	https://radiopaedia.org/cases/renal-cell-carcinoma-metastasis-1?lang=us
RP_043	RP	F	40	Langerhans cell histiocytosis	Low	High	Other	Absent	https://radiopaedia.org/cases/langerhans-cell-histiocytosis-23?lang=us
RP_044	RP	F	35	Desmoid-type aggressive fibromatosis	Low	High	Upper limb	Absent	https://radiopaedia.org/cases/desmoid-type-aggressive-fibromatosis-arm-1?lang=us
RP_045	RP	M	45	Enchondroma	Low	High	Lower limb	Absent	https://radiopaedia.org/cases/enchondroma-fibula-1?lang=us
RP_046	RP	F	20	Malignant small round cell tumor	Low	High	Upper limb	Absent	https://radiopaedia.org/cases/malignant-small-round-cell-tumor-ulna?lang=us
RP_047	RP	M	75	Bone metastasis (RCC)	Slight high	High	Spine	other tumor	https://radiopaedia.org/cases/vertebral-metastasis-rcc?lang=us
RP_048	RP	F	20	Osteochondroma	Much high	High	Pelvic bone	Absent	https://radiopaedia.org/cases/osteochondroma-pelvis-1?lang=us
RP_049	RP	F	70	Bone metastasis (Lung cancer)	Low	Low	Upper limb	Lung cancer	https://radiopaedia.org/cases/pathological-neck-of-femur-fracture-2?lang=us
RP_050	RP	F	25	Giant cell tumor of bone	Low	High	Lower limb	Absent	https://radiopaedia.org/cases/giant-cell-tumour-with-pathological-fracture-of-the-distal-femur?lang=us
RP_051	RP	M	75	Osteoma	Low	Low	Other	Absent	https://radiopaedia.org/cases/large-frontal-osteoma?lang=us
RP_052	RP	F	80	Chondrosarcoma	Low	High	Lower limb	Absent	https://radiopaedia.org/cases/chondrosarcoma-4?lang=us
RP_053	RP	M	65	Solitary bone plasmacytoma	Low	High	Spine	Absent	https://radiopaedia.org/cases/solitary-bone-plasmacytoma-6?lang=us
RP_054	RP	M	35	Osteosarcoma	Low	Low	Lower limb	Absent	https://radiopaedia.org/cases/incidental-osteosarcoma-during-ultrasound?lang=us
RP_055	RP	M	35	Osteoid osteoma	Low	High	Lower limb	Absent	https://radiopaedia.org/cases/osteoid-osteoma-juxta-articular?lang=us
RP_056	RP	M	20	Osteochondroma	Low	High	Spine	Absent	https://radiopaedia.org/cases/osteochondroma-cervical-spine-2?lang=us
RP_057	RP	F	45	Chordoma	Low	High	Other	Absent	https://radiopaedia.org/cases/chordoma-clivus-8?lang=us
RP_058	RP	M	27	Aneurysmal bone cyst	Slight high	High	Spine	Absent	https://radiopaedia.org/cases/aneurysmal-bone-cyst-t11?lang=us
RP_059	RP	M	50	Solitary bone plasmacytoma	Low	High	Spine	Absent	https://radiopaedia.org/cases/solitary-bone-plasmacytoma-pet-ct-2?lang=us
RP_060	RP	M	35	Chronic osteomyelitis	Slight high	High	Lower limb	Absent	https://radiopaedia.org/cases/chronic-osteomyelitis-tibia-1?lang=us
RP_061	RP	F	40	Malignant fibrous histiocytoma	Low	High	Upper limb	Absent	https://radiopaedia.org/cases/malignant-fibrous-histiocytoma-of-the-humerus-1?lang=us
RP_062	RP	M	30	Intraosseous schwannoma	Low	High	Upper limb	Absent	https://radiopaedia.org/cases/intraosseous-schwannoma-humerus?lang=us
RP_063	RP	F	42	Chordoma	Low	High	Pelvic bone	Absent	https://radiopaedia.org/cases/sacrococcygeal-chordoma?lang=us
RP_064	RP	F	20	Aneurysmal bone cyst	Low	High	Upper limb	Absent	https://radiopaedia.org/cases/aneurysmal-bone-cyst-of-the-4th-metacarpal-bone?lang=us
RP_065	RP	F	20	Osteochondroma	Much high	High	Lower limb	Absent	https://radiopaedia.org/cases/osteochondroma-25?lang=us
RP_066	RP	F	30	Osteochondroma	Much high	High	Lower limb	Absent	https://radiopaedia.org/cases/osteochondroma-knee?lang=us
RP_067	RP	M	70	Chordoma	Slight high	High	Pelvic bone	Absent	https://radiopaedia.org/cases/chordoma-sacrococcygeal?lang=us
RP_068	RP	M	30	Ewing sarcoma	Low	High	Upper limb	Absent	https://radiopaedia.org/cases/ewing-sarcoma-middle-finger?lang=us
RP_069	RP	M	75	Chordoma	Low	High	Spine	Absent	https://radiopaedia.org/cases/sacral-chordoma-6?lang=us
RP_070	RP	F	20	Ewing sarcoma	Slight high	High	Lower limb	Absent	https://radiopaedia.org/cases/ewing-sarcoma-fibula-3?lang=us
RP_071	RP	M	80	Chordoma	Low	High	Spine	Absent	https://radiopaedia.org/cases/chordoma-lumbar-spine-2?lang=us
RP_072	RP	M	45	Osteoid osteoma	Low	High	Upper limb	Absent	https://radiopaedia.org/cases/laser-photocoagulation-of-osteoid-osteoma?lang=us
RP_073	RP	M	40	Primary lymphoma of bone	Slight high	High	Lower limb	Absent	https://radiopaedia.org/cases/primary-bone-lymphoma-2?lang=us
RP_074	RP	F	25	Chondrosarcoma	Low	High	Upper limb	Absent	https://radiopaedia.org/cases/chondrosarcoma-of-the-scapula-1?lang=us
RP_075	RP	F	77	Osteomyelitis	Low	High	Lower limb	Absent	https://radiopaedia.org/cases/osteomyelitis-of-the-head-of-the-first-metatarsal-bone?lang=us
RP_076	RP	F	40	Intraosseous lipoma	Low	High	Upper limb	Absent	https://radiopaedia.org/cases/intraosseous-lipoma-of-the-hamate?lang=us
RP_077	RP	F	75	Bone metastasis (Breast cancer)	Low	High	Other	other tumor	https://radiopaedia.org/cases/skeletal-metastasis-clavicle?lang=us
RP_078	RP	F	90	Chondrosarcoma	Low	High	Other	Absent	https://radiopaedia.org/cases/low-grade-chondrosarcoma-sternum?lang=us
RP_079	RP	M	25	Ewing sarcoma	Low	High	Pelvic bone	Absent	https://radiopaedia.org/cases/ewing-sarcoma-sacrum?lang=us
RP_080	RP	M	40	Osteosarcoma	Low	High	Lower limb	Absent	https://radiopaedia.org/cases/osteosarcoma-1?lang=us
RP_081	RP	M	25	Aneurysmal bone cyst	Low	High	Lower limb	Absent	https://radiopaedia.org/cases/aneurysmal-bone-cyst-of-the-calcaneus?lang=us
RP_082	RP	F	30	Osteochondroma	Low	High	Lower limb	Absent	https://radiopaedia.org/cases/osteochondroma-of-the-intertrochanteric-crest-with-encasement-of-the-sciatic-nerve?lang=us
RP_083	RP	F	40	Bone infraction (Freiberg disease)	Low	High	Lower limb	Absent	https://radiopaedia.org/cases/freiberg-infraction-10?lang=us
RP_084	RP	F	65	Intraosseous ganglion	Low	High	Lower limb	Absent	https://radiopaedia.org/cases/intraosseous-ganglion-of-the-knee?lang=us
RP_085	RP	M	45	Giant cell tumor of bone	Low	High	Lower limb	Absent	https://radiopaedia.org/cases/giant-cell-tumor-of-the-proximal-fibula?lang=us
RP_086	RP	M	28	Femoral head avascular necrosis	Low	High	Lower limb	Absent	https://radiopaedia.org/cases/femoral-head-avascular-necrosis-2?lang=us
RP_087	RP	F	60	Intraosseous lipoma	Low	High	Upper limb	Absent	https://radiopaedia.org/cases/intraosseous-lipoma-of-3rd-finger-1?lang=us
RP_088	RP	M	30	Bone intraction (Medial femoral condyle )	Low	High	Lower limb	Absent	https://radiopaedia.org/cases/infraction-of-the-medial-femoral-condyle-with-haemarthrosis?lang=us
RP_089	RP	M	20	Giant cell tumor of bone	Low	High	Lower limb	Absent	https://radiopaedia.org/cases/giant-cell-tumour-with-ct-guidance-biopsy?lang=us
RP_090	RP	M	40	Bone infarct (Knee)	Much high	High	Lower limb	Absent	https://radiopaedia.org/cases/bone-infarct-with-epiphyseal-involvement?lang=us
RP_091	RP	M	25	Fibrous dysplasia	Low	High	Lower limb	Absent	https://radiopaedia.org/cases/fibrous-dysplasia-and-pathological-fracture?lang=us
RP_092	RP	F	45	Enchondroma	Low	High	Upper limb	Absent	https://radiopaedia.org/cases/humeral-enchondroma-with-pathological-fracture?lang=us
RP_093	RP	F	50	Bone infraction (Freiberg disease)	Low	High	Lower limb	Absent	https://radiopaedia.org/cases/freiberg-infraction-5?lang=us
RP_094	RP	M	40	Bone infraction (Kienböck disease)	Low	High	Lower limb	Absent	https://radiopaedia.org/cases/kienbock-disease?lang=us
RP_095	RP	M	55	Bone infraction (Kienböck disease)	Low	High	Lower limb	Absent	https://radiopaedia.org/cases/kienbock-disease-20?lang=us
RP_096	RP	M	30	Bone infraction (Kienböck disease)	Low	Low	Lower limb	Absent	https://radiopaedia.org/cases/kienbock-disease-5?lang=us
RP_097	RP	M	35	Bone infraction (Kienböck disease)	Low	High	Upper limb	Absent	https://radiopaedia.org/cases/early-kienbock-disease?lang=us
RP_098	RP	F	50	Bone infraction (Kienböck disease)	Low	High	Upper limb	Absent	https://radiopaedia.org/cases/avascular-necrosis-of-the-lunate-bone-kienbocks-disease-1?lang=us
RP_099	RP	M	20	Bone infraction (Kienböck disease)	Low	High	Upper limb	Absent	https://radiopaedia.org/cases/kienbock-disease-17?lang=us
RP_100	RP	F	50	Bone infraction (Kienböck disease)	Low	High	Upper limb	Absent	https://radiopaedia.org/cases/kienbock-disease-3?lang=us
RP_101	RP	F	35	Bone infraction (Kienböck disease)	Low	Low	Upper limb	Absent	https://radiopaedia.org/cases/kienbock-disease-25?lang=us
RP_102	RP	F	30	Bone infraction (Kienböck disease)	Low	High	Upper limb	Absent	https://radiopaedia.org/cases/kienbock-disease-23?lang=us
RP_103	RP	M	25	Bone infraction (Kienböck disease)	Low	Low	Upper limb	Absent	https://radiopaedia.org/cases/kienbock-disease-26?lang=us
RP_104	RP	F	40	Bone infraction (Kienböck disease)	Low	High	Upper limb	Absent	https://radiopaedia.org/cases/kienbock-disease-46?lang=us
RP_105	RP	F	35	Giant cell tumor of bone	Low	High	Other	Absent	https://radiopaedia.org/cases/giant-cell-tumor-in-chest-wall-1?lang=us
RP_106	RP	F	60	Chondrosarcoma	Low	High	Upper limb	Absent	https://radiopaedia.org/cases/chondrosarcoma-of-the-humerus-1?lang=us
RP_107	RP	M	50	Osteochondroma	Low	High	Other	Absent	https://radiopaedia.org/cases/scapular-osteochondromas-with-large-scapulothoracic-bursitis-3?lang=us
RP_108	RP	F	45	Bone infarct (Hip)	Much high	High	Lower limb	Absent	https://radiopaedia.org/cases/osteonecrosis-of-the-hips?lang=us
RP_109	RP	F	30	Giant cell tumor of bone	Low	High	Upper limb	Absent	https://radiopaedia.org/cases/tenosynovial-giant-cell-tumor-1?lang=us
RP_110	RP	M	20	Fibrous dysplasia	Low	High	Lower limb	Absent	https://radiopaedia.org/cases/fibrous-dysplasia-62?lang=us
RP_111	RP	F	40	Giant cell tumor of bone	Low	High	Pelvic bone	Absent	https://radiopaedia.org/cases/giant-cell-tumor-sacrum?lang=us
RP_112	RP	F	50	Bone metastasis (Lung cancer)	Low	High	Lower limb	Lung cancer	https://radiopaedia.org/cases/distal-femoral-metastasis-from-non-small-cell-lung-carcinoma?lang=us
RP_113	RP	M	80	Chordoma	Low	High	Spine	Absent	https://radiopaedia.org/cases/vertebral-chordoma?lang=us
RP_114	RP	M	40	Bone infarct (Knee)	Much high	High	Lower limb	Absent	https://radiopaedia.org/cases/sickle-cell-anaemia-multifocal-osteonecrosis?lang=us
RP_115	RP	M	30	Intraosseous lipoma	Much high	High	Lower limb	Absent	https://radiopaedia.org/cases/calcaneal-lipoma-5?lang=us
RP_116	RP	F	25	Giant cell tumor of bone	Low	High	Lower limb	Absent	https://radiopaedia.org/cases/giant-cell-tumour-of-bone-14?lang=us
RP_117	RP	M	60	Bone infarct (Knee)	Low	High	Lower limb	Absent	https://radiopaedia.org/cases/spontaneous-osteonecrosis-of-the-knee-sonk-6?lang=us
RP_118	RP	F	30	Bone infarct (Hip)	Much high	High	Lower limb	Absent	https://radiopaedia.org/cases/core-decompression-of-femoral-head-avascular-necrosis?lang=us
RP_119	RP	M	35	Bone infarct (Knee)	Much high	High	Lower limb	Absent	https://radiopaedia.org/cases/bone-infarct-10?lang=us

## Sheet: Supplementary Data S2
No	Reference	Reader_1	Reader_2	Reader_3	Reader_4
ER_044	4	4	4	4	4
ER_045	1	4	4	4	4
ER_046	4	4	4	4	1
ER_047	1	4	4	4	4
ER_048	4	4	4	4	4
ER_049	1	1	1	1	1
ER_050	4	2	4	4	4
ER_051	4	1	1	4	1
ER_052	4	1	1	4	1
ER_053	4	4	4	4	4
ER_054	1	1	4	4	4
ER_055	4	4	4	4	4
ER_056	4	1	4	4	4
ER_057	1	4	4	4	4
ER_058	1	4	4	4	4
ER_059	1	1	4	4	4
ER_060	1	4	4	4	4
ER_061	4	1	2	2	4
ER_062	4	4	4	4	4
ER_063	1	1	2	1	2
ER_064	4	4	4	4	4
ER_065	4	4	4	4	4
ER_066	4	4	4	4	4
ER_067	1	1	1	1	1
ER_068	4	1	1	1	1
ER_069	4	4	4	4	4
ER_070	1	1	2	4	2
ER_071	4	4	4	4	4
ER_072	4	4	4	4	4
ER_073	4	1	4	4	4
ER_074	1	1	1	1	4
ER_075	4	4	4	4	4
ER_076	1	1	2	2	1
ER_077	1	2	4	4	1
ER_078	4	4	4	4	2
ER_079	1	3	4	4	4
ER_080	4	4	4	4	4
ER_081	1	2	2	4	1
ER_082	4	1	1	4	1
ER_083	4	2	1	1	1
ER_084	4	4	4	4	4
ER_085	4	4	4	4	4
ER_086	1	4	4	4	4
ER_087	4	1	4	4	4
ER_088	1	2	1	1	1
ER_089	4	4	4	4	4
ER_090	4	4	4	4	4
ER_091	1	1	1	1	1
ER_092	4	4	4	4	4
ER_093	4	4	4	1	4
ER_094	1	1	3	3	1
LA_001	1	1	1	1	1
LA_002	1	1	1	1	1
LA_003	4	4	4	4	4
LA_004	1	1	1	1	4
LA_005	1	1	1	1	1
LA_006	1	1	1	1	1
LA_007	1	1	1	1	1
LA_008	1	1	2	1	2
LA_009	1	1	1	1	1
LA_010	1	1	1	1	2
LA_011	4	1	4	4	1
LA_012	1	1	1	1	2
LA_013	1	1	1	1	1
LA_014	4	4	4	4	4
LA_015	1	1	1	1	1
LA_016	1	1	4	1	2
LA_017	1	1	1	1	2
LA_018	1	1	1	4	4
LA_019	1	1	2	1	1
LA_020	4	1	4	4	4
LA_021	1	1	1	1	1
LA_022	4	4	4	4	4
LA_023	4	4	4	4	4
LA_024	1	2	4	1	4
LA_025	1	1	1	1	2
LA_026	4	4	4	4	4
LA_027	4	4	4	4	4
LA_028	4	2	4	4	4
LA_029	4	4	4	4	4
LA_030	1	1	1	1	2
LA_031	1	4	4	4	2
LA_032	1	1	3	1	2
LA_033	1	1	2	4	2
LA_034	1	1	1	1	2
LA_035	1	1	1	1	2
LA_036	1	1	1	1	2
LA_037	4	4	4	4	4
LA_038	1	1	2	1	2
LA_039	4	4	4	4	4
LA_040	4	1	4	4	4
LA_041	1	4	4	4	4
LA_042	4	4	4	4	4
LA_043	4	4	4	4	4
LA_044	1	1	1	4	2
LB_001	4	4	4	4	4
LB_002	4	4	4	4	4
LB_003	4	4	4	1	4
LB_004	4	4	4	4	4
LB_005	4	4	4	4	4
LB_006	4	4	4	4	4
LB_007	4	4	4	4	4
LB_008	4	4	2	4	4
LB_009	1	1	4	1	4
LB_010	1	1	1	1	1
LB_011	1	1	1	1	3
LB_012	1	2	2	4	2
LB_013	4	4	4	4	2
LB_014	4	4	4	4	3
LB_015	4	4	4	4	4
LB_016	4	4	4	1	4
LB_017	4	2	4	4	4
LB_018	4	4	4	4	4
LB_019	4	4	4	4	4
LB_020	4	4	4	4	4
LB_021	4	4	4	4	4
LB_022	4	4	4	4	4
LB_023	4	1	4	4	4
LB_024	4	4	4	4	4
LB_025	1	1	4	4	3
LB_026	1	1	1	1	1
LB_027	1	1	1	1	1
LB_028	1	1	1	1	1
LB_029	4	4	4	4	4
LB_030	4	4	4	4	4
LB_031	4	4	4	4	4
LB_032	4	4	4	4	4
LB_033	4	4	4	4	4
LB_034	4	2	2	1	2
LB_035	4	1	1	4	1
LB_036	4	4	4	4	2
LB_037	4	4	4	4	4
LB_038	4	2	4	4	1
LB_039	4	4	4	4	2
LB_040	1	3	1	1	1
LB_041	4	3	4	4	4
LB_042	4	4	4	4	4
LB_043	4	4	4	4	4
LB_044	4	1	4	4	4
LB_045	1	4	4	4	4
LB_046	4	4	4	4	4
LB_047	4	4	4	4	4
LB_048	4	4	2	4	4
LB_049	4	2	4	1	4
LB_050	4	2	4	4	3
LC_001	4	4	4	4	4
LC_002	4	4	4	4	4
LC_003	4	4	4	4	4
LC_004	4	4	4	4	4
LC_005	4	4	4	4	4
LC_006	4	2	4	4	2
LC_007	4	4	4	4	4
LC_008	4	4	4	4	4
LC_009	4	4	4	4	4
LC_010	4	4	4	4	4
LC_011	4	4	4	4	4
RP_001	4	4	4	4	4
RP_002	1	1	1	1	2
RP_003	4	1	1	1	1
RP_004	4	4	4	4	4
RP_005	1	3	4	4	1
RP_006	4	4	4	4	4
RP_007	1	1	1	1	1
RP_008	1	1	4	4	1
RP_009	4	2	2	4	4
RP_010	4	4	4	4	4
RP_011	1	1	1	4	1
RP_012	4	1	4	4	4
RP_013	4	4	4	4	4
RP_014	1	2	4	4	4
RP_015	4	4	4	4	4
RP_016	4	2	4	2	2
RP_017	1	1	1	1	1
RP_018	4	4	4	4	4
RP_019	1	4	4	4	4
RP_020	4	4	4	4	4
RP_021	4	4	2	4	1
RP_022	4	2	4	4	4
RP_023	4	4	4	4	4
RP_024	4	4	4	4	4
RP_025	1	1	1	1	1
RP_026	1	1	1	4	1
RP_027	4	4	4	4	4
RP_028	4	4	4	4	4
RP_029	4	4	4	4	4
RP_030	1	4	4	4	4
RP_031	1	1	1	1	1
RP_032	4	4	4	4	4
RP_033	4	4	4	4	4
RP_034	4	4	4	4	4
RP_035	4	4	4	4	4
RP_036	1	1	1	1	1
RP_037	4	4	4	4	4
RP_038	4	4	4	4	4
RP_039	4	1	4	1	4
RP_040	1	1	1	4	1
RP_041	1	1	1	1	1
RP_042	4	4	4	4	4
RP_043	4	2	1	1	1
RP_044	4	1	1	1	1
RP_045	1	1	4	4	1
RP_046	4	1	2	2	1
RP_047	4	2	4	4	4
RP_048	1	4	4	4	1
RP_049	4	2	1	1	1
RP_050	4	4	4	4	4
RP_051	1	4	1	1	1
RP_052	4	4	4	4	4
RP_053	4	2	4	4	1
RP_054	4	4	4	4	4
RP_055	4	4	4	4	4
RP_056	1	4	4	4	4
RP_057	4	4	4	4	4
RP_058	4	4	4	4	4
RP_059	4	4	4	4	4
RP_060	4	2	4	4	4
RP_061	4	4	4	4	4
RP_062	4	4	4	4	4
RP_063	4	4	4	4	4
RP_064	4	4	4	4	4
RP_065	1	1	3	4	3
RP_066	1	1	1	1	1
RP_067	4	4	4	4	4
RP_068	4	4	4	4	4
RP_069	4	4	4	4	4
RP_070	4	4	4	4	4
RP_071	4	1	4	4	4
RP_072	4	4	4	4	4
RP_073	4	4	4	4	4
RP_074	4	4	4	4	4
RP_075	4	4	4	2	1
RP_076	1	1	2	1	1
RP_077	4	4	4	4	4
RP_078	4	4	4	4	4
RP_079	4	4	4	4	4
RP_080	4	4	4	4	4
RP_081	4	4	4	4	4
RP_082	1	2	4	2	2
RP_083	1	4	3	2	2
RP_084	1	1	4	4	4
RP_085	4	4	4	4	4
RP_086	1	1	1	4	1
RP_087	1	1	1	2	1
RP_088	1	1	2	2	1
RP_089	4	4	4	4	4
RP_090	1	1	1	1	1
RP_091	1	4	4	4	4
RP_092	1	4	4	4	4
RP_093	1	1	2	2	1
RP_094	1	1	1	1	1
RP_095	1	1	1	1	1
RP_096	1	1	1	1	1
RP_097	1	1	1	1	1
RP_098	1	1	1	1	1
RP_099	1	1	1	1	1
RP_100	1	1	1	1	2
RP_101	1	1	1	1	1
RP_102	1	1	1	1	1
RP_103	1	1	1	1	1
RP_104	1	1	1	1	1
RP_105	4	4	4	4	4
RP_106	4	4	4	4	4
RP_107	1	4	4	4	4
RP_108	1	1	1	1	1
RP_109	4	4	4	4	4
RP_110	1	4	4	4	4
RP_111	4	4	4	4	4
RP_112	4	4	4	4	4
RP_113	4	2	4	4	4
RP_114	1	1	1	1	1
RP_115	1	1	1	1	1
RP_116	4	4	4	4	4
RP_117	1	1	1	1	1
RP_118	1	1	1	1	1
RP_119	1	1	1	1	1
